# Supplementary material for: Oxidative Stress Induces Skin Pigmentation in Melasma by Inhibiting Hedgehog Signaling
Source: Antioxidants (Basel). 2023 Nov 6;12(11):1969. doi: 10.3390/antiox12111969 (PMC10669456; doi:10.3390/antiox12111969)
Supplement: Supplementary file 1 [file antioxidants-12-01969-s001.zip]

Archive with 1 entries (1 files):
- antioxidants-2584070-supplementary.pdf
